# Supplementary material for: Rapid Whole-Body FDG PET/MRI in Oncology Patients: Utility of Combining Bayesian Penalised Likelihood PET Reconstruction and Abbreviated MRI
Source: Diagnostics (Basel). 2023 May 26;13(11):1871. doi: 10.3390/diagnostics13111871 (PMC10252718; doi:10.3390/diagnostics13111871)
Supplement: Supplementary file 1 [file diagnostics-13-01871-s001.zip]

Archive with 1 entries (1 files):
- diagnostics-2348279-supplementary.pdf
